# Supplementary material for: Iron Age and Anglo-Saxon genomes from East England reveal British migration history
Source: Nat Commun. 2016 Jan 19;7:10408. doi: 10.1038/ncomms10408 (PMC4735688; doi:10.1038/ncomms10408)
Supplement: Supplementary Data 1 — Data file containing the allele sharing counts of modern and ancient English samples, as shown in Figure 2 [file ncomms10408-s2.xlsx]

## Sheet: Data
Individual	Group	AF	FIN	IBS	TSI	NED	DMK	NED_err	FIN_err	DMK_err	IBS_err	NEDbyIBS	NEDbyIBS_err	NEDandIBS	NEDandIBS_err	relNED	relNED_err
12880A	AHX	1	45	146	119	155	41	12.4499	6.7082	6.40312	12.083	1.06164	0.122439	301	17.3494	0.51495	0.0509095
12880A	AHX	2	97	215	199	248	69	15.748	9.84886	8.30662	14.6629	1.15349	0.107488	463	21.5174	0.535637	0.0421492
12880A	AHX	3	153	282	257	298	87	17.2627	12.3693	9.32738	16.7929	1.05674	0.0877907	580	24.0832	0.513793	0.0366196
12880A	AHX	4	170	293	279	400	78	20	13.0384	8.83176	17.1172	1.36519	0.104977	693	26.3249	0.577201	0.0362443
12880A	AHX	5	242	375	303	418	127	20.445	15.5563	11.2694	19.3649	1.11467	0.0792826	793	28.1603	0.527112	0.0318603
12880A	AHX	6	268	394	402	518	146	22.7596	16.3707	12.083	19.8494	1.31472	0.0878856	912	30.1993	0.567982	0.0312493
12880A	AHX	7	387	546	484	547	192	23.388	19.6723	13.8564	23.3666	1.00183	0.0606059	1093	33.0606	0.500457	0.0262111
12880A	AHX	8	463	629	574	665	181	25.7876	21.5174	13.4536	25.0799	1.05723	0.0588033	1294	35.9722	0.51391	0.0245203
12880A	AHX	9	493	613	620	655	175	25.593	22.2036	13.2288	24.7588	1.06852	0.0600468	1268	35.609	0.516562	0.024856
12881A	AHX	1	231	448	472	851	218	29.1719	15.1987	14.7648	21.166	1.89955	0.11088	1299	36.0416	0.655119	0.0288915
12881A	AHX	2	455	704	623	1212	288	34.8138	21.3307	16.9706	26.533	1.72159	0.0815812	1916	43.7721	0.632568	0.0232162
12881A	AHX	3	688	907	815	1495	364	38.6652	26.2298	19.0788	30.1164	1.64829	0.0693739	2402	49.0102	0.622398	0.0205034
12881A	AHX	4	1124	1229	1150	1836	517	42.8486	33.5261	22.7376	35.0571	1.4939	0.0550584	3065	55.3624	0.599021	0.017678
12881A	AHX	5	1289	1502	1487	2083	609	45.6399	35.9026	24.6779	38.7556	1.38682	0.0469445	3585	59.8749	0.581032	0.0160076
12881A	AHX	6	1417	1581	1564	2350	714	48.4768	37.6431	26.7208	39.7618	1.4864	0.048349	3931	62.6977	0.597812	0.0155881
12881A	AHX	7	1599	1919	1844	2515	740	50.1498	39.9875	27.2029	43.8064	1.31058	0.0397241	4434	66.5883	0.567208	0.0141591
12881A	AHX	8	1947	2182	2064	2974	865	54.5344	44.1248	29.4109	46.7119	1.36297	0.0384189	5156	71.8053	0.576804	0.0132815
12881A	AHX	9	2177	2497	2233	3263	1053	57.1227	46.6583	32.45	49.97	1.30677	0.034745	5760	75.8947	0.566493	0.0124122
12883A	AHX	1	288	457	485	878	223	29.6311	16.9706	14.9332	21.3776	1.92123	0.110819	1335	36.5377	0.657678	0.028577
12883A	AHX	2	503	685	649	1212	335	34.8138	22.4277	18.303	26.1725	1.76934	0.0845764	1897	43.5546	0.638904	0.0234942
12883A	AHX	3	741	882	844	1447	391	38.0395	27.2213	19.7737	29.6985	1.64059	0.0700836	2329	48.2597	0.621297	0.0207968
12883A	AHX	4	1145	1242	1136	1783	478	42.2256	33.8378	21.8632	35.242	1.43559	0.0530586	3025	55	0.589421	0.0175983
12883A	AHX	5	1234	1387	1362	2108	589	45.913	35.1283	24.2693	37.2424	1.51983	0.0525465	3495	59.1185	0.603147	0.0166332
12883A	AHX	6	1527	1749	1650	2278	716	47.7284	39.0768	26.7582	41.821	1.30246	0.0414079	4027	63.4586	0.565682	0.0148302
12883A	AHX	7	1721	1847	1792	2344	752	48.4149	41.4849	27.4226	42.9767	1.26909	0.0394855	4191	64.7379	0.559294	0.0144253
12883A	AHX	8	2118	2119	1959	2708	656	52.0384	46.0217	25.6125	46.0326	1.27796	0.0370652	4827	69.4766	0.561011	0.0134695
12883A	AHX	9	2143	2403	2172	2953	1021	54.3415	46.2925	31.9531	49.0204	1.22888	0.0337615	5356	73.1847	0.551344	0.012637
12884A	AHX	1	627	1490	1286	1455	356	38.1445	25.04	18.868	38.6005	0.97651	0.0359911	2945	54.2679	0.494058	0.0158318
12884A	AHX	2	943	1981	1711	1928	541	43.909	30.7083	23.2594	44.5084	0.973246	0.0311358	3909	62.522	0.493221	0.0137262
12884A	AHX	3	1512	2524	2189	2471	805	49.7092	38.8844	28.3725	50.2394	0.979002	0.0277058	4995	70.6753	0.494695	0.0121668
12884A	AHX	4	1854	2835	2634	3030	851	55.0454	43.0581	29.1719	53.2447	1.06878	0.0279271	5865	76.5833	0.516624	0.0115583
12884A	AHX	5	2239	3371	3166	3368	1051	58.0345	47.3181	32.4191	58.0603	0.99911	0.0243414	6739	82.0914	0.499777	0.0105464
12884A	AHX	6	2988	4132	3945	4021	1342	63.4114	54.6626	36.6333	64.2806	0.973136	0.0215568	8153	90.294	0.493193	0.00950402
12884A	AHX	7	3398	4483	4412	4648	1357	68.1762	58.2924	36.8375	66.9552	1.03681	0.021704	9131	95.5563	0.509035	0.00917201
12884A	AHX	8	3813	5142	5225	5231	1461	72.3257	61.7495	38.223	71.7077	1.01731	0.0199777	10373	101.848	0.50429	0.00855173
12884A	AHX	9	4149	5991	5871	5988	1923	77.3822	64.4127	43.852	77.4016	0.999499	0.0182643	11979	109.449	0.499875	0.0079113
12885A	AHX	1	37	65	60	107	29	10.3441	6.08276	5.38516	8.06226	1.64615	0.258873	172	13.1149	0.622093	0.0765952
12885A	AHX	2	43	83	109	181	34	13.4536	6.55744	5.83095	9.11043	2.18072	0.289084	264	16.2481	0.685606	0.0661627
12885A	AHX	3	94	115	121	159	30	12.6095	9.69536	5.47723	10.7238	1.38261	0.169249	274	16.5529	0.580292	0.0578518
12885A	AHX	4	138	180	162	228	76	15.0997	11.7473	8.7178	13.4164	1.26667	0.126296	408	20.199	0.558824	0.0462068
12885A	AHX	5	121	197	156	205	71	14.3178	11	8.42615	14.0357	1.04061	0.103822	402	20.0499	0.50995	0.0437655
12885A	AHX	6	150	188	188	239	57	15.4596	12.2474	7.54983	13.7113	1.27128	0.12393	427	20.664	0.559719	0.0452162
12885A	AHX	7	202	255	248	256	117	16	14.2127	10.8167	15.9687	1.00392	0.0888219	511	22.6053	0.500978	0.0383607
12885A	AHX	8	256	276	283	404	77	20.0998	16	8.77496	16.6132	1.46377	0.114309	680	26.0768	0.594118	0.03732
12885A	AHX	9	267	303	297	328	83	18.1108	16.3401	9.11043	17.4069	1.08251	0.0862557	631	25.1197	0.51981	0.0353836
15558A	AHX	1	281	529	507	939	183	30.6431	16.7631	13.5277	23	1.77505	0.0964967	1468	38.3145	0.639646	0.0267289
15558A	AHX	2	430	566	584	1095	237	33.0908	20.7364	15.3948	23.7908	1.93463	0.100154	1661	40.7554	0.659241	0.0256621
15558A	AHX	3	704	830	775	1335	301	36.5377	26.533	17.3494	28.8097	1.60843	0.0710972	2165	46.5296	0.616628	0.0214579
15558A	AHX	4	933	951	1001	1552	419	39.3954	30.545	20.4695	30.8383	1.63197	0.0672056	2503	50.03	0.620056	0.0200332
15558A	AHX	5	1164	1220	1238	1895	488	43.5316	34.1174	22.0907	34.9285	1.55328	0.0570156	3115	55.8122	0.608347	0.017723
15558A	AHX	6	1321	1468	1492	2042	613	45.1885	36.3456	24.7588	38.3145	1.39101	0.0475984	3510	59.2453	0.581766	0.0161917
15558A	AHX	7	1432	1526	1587	2011	528	44.8442	37.8418	22.9783	39.064	1.31782	0.0447396	3537	59.4727	0.568561	0.0158789
15558A	AHX	8	1662	1750	1739	2271	586	47.655	40.7676	24.2074	41.833	1.29771	0.041278	4021	63.4114	0.564785	0.0148252
15558A	AHX	9	1908	1926	2036	2582	818	50.8134	43.6807	28.6007	43.8862	1.3406	0.0403632	4508	67.1416	0.57276	0.014136
15569A	AHX	1	205	414	384	621	137	24.9199	14.3178	11.7047	20.347	1.5	0.0951734	1035	32.1714	0.6	0.0304555
15569A	AHX	2	377	481	426	723	197	26.8887	19.4165	14.0357	21.9317	1.50312	0.0884433	1204	34.6987	0.600498	0.0282534
15569A	AHX	3	478	497	519	913	254	30.2159	21.8632	15.9374	22.2935	1.83702	0.102402	1410	37.55	0.647518	0.0275062
15569A	AHX	4	652	717	660	1023	320	31.9844	25.5343	17.8885	26.7769	1.42678	0.0694918	1740	41.7133	0.587931	0.0231635
15569A	AHX	5	740	739	797	1136	303	33.7046	27.2029	17.4069	27.1846	1.53721	0.0726479	1875	43.3013	0.605867	0.0227794
15569A	AHX	6	813	964	872	1341	402	36.6197	28.5132	20.0499	31.0483	1.39108	0.05874	2305	48.0104	0.581779	0.019981
15569A	AHX	7	1062	1159	1088	1563	441	39.5348	32.5883	21	34.0441	1.34858	0.0522755	2722	52.1728	0.57421	0.0182231
15569A	AHX	8	1232	1294	1301	1701	480	41.2432	35.0999	21.9089	35.9722	1.31453	0.0484897	2995	54.7266	0.567947	0.0172433
15569A	AHX	9	1415	1487	1382	1908	648	43.6807	37.6165	25.4558	38.5616	1.28312	0.0443857	3395	58.2666	0.562003	0.0160802
15570A	AHX	1	542	1215	1153	1618	417	40.2244	23.2809	20.4206	34.8569	1.33169	0.0505531	2833	53.2259	0.571126	0.0177971
15570A	AHX	2	800	1423	1320	1994	587	44.6542	28.2843	24.2281	37.7227	1.40126	0.048627	3417	58.4551	0.583553	0.016445
15570A	AHX	3	1196	1960	1784	2521	777	50.2096	34.5832	27.8747	44.2719	1.28622	0.0387338	4481	66.9403	0.562598	0.0140067
15570A	AHX	4	1508	2290	2123	2876	835	53.6284	38.833	28.8964	47.8539	1.2559	0.0351737	5166	71.8749	0.556717	0.0129522
15570A	AHX	5	2122	2770	2632	3481	1105	59	46.0652	33.2415	52.6308	1.25668	0.0319968	6251	79.0633	0.556871	0.0117768
15570A	AHX	6	2381	3080	2874	4030	1195	63.4823	48.7955	34.5688	55.4977	1.30844	0.0313156	7110	84.3208	0.566807	0.0111761
15570A	AHX	7	2827	3452	3388	4183	1179	64.6761	53.1695	34.3366	58.7537	1.21176	0.0278639	7635	87.3785	0.547872	0.0105391
15570A	AHX	8	3018	3887	3646	4463	1298	66.8057	54.9363	36.0278	62.3458	1.14819	0.0251904	8350	91.3783	0.534491	0.00991081
15570A	AHX	9	3424	4132	3955	4884	1659	69.8856	58.515	40.7308	64.2806	1.18199	0.0249836	9016	94.9526	0.541704	0.00962442
15577A	AHX	1	447	1281	1125	1313	295	36.2353	21.1424	17.1756	35.7911	1.02498	0.0402526	2594	50.9313	0.506168	0.0171435
15577A	AHX	2	760	1525	1298	1540	389	39.2428	27.5681	19.7231	39.0512	1.00984	0.0364813	3065	55.3624	0.502447	0.0156938
15577A	AHX	3	1124	1802	1521	1942	565	44.0681	33.5261	23.7697	42.45	1.07769	0.0352501	3744	61.1882	0.518697	0.0145052
15577A	AHX	4	1488	2369	1981	2458	672	49.5782	38.5746	25.923	48.6724	1.03757	0.0298732	4827	69.4766	0.509219	0.012618
15577A	AHX	5	1827	2574	2420	2902	817	53.8702	42.7434	28.5832	50.7346	1.12743	0.0305258	5476	74	0.529949	0.0121681
15577A	AHX	6	1984	2767	2786	3053	1014	55.254	44.5421	31.8434	52.6023	1.10336	0.0289608	5820	76.2889	0.52457	0.0117223
15577A	AHX	7	2770	3511	3330	3637	1165	60.3075	52.6308	34.1321	59.2537	1.03589	0.0245086	7148	84.5458	0.508814	0.0103635
15577A	AHX	8	2923	3471	3580	3924	1254	62.6418	54.0648	35.4119	58.9152	1.13051	0.0263422	7395	85.9942	0.530629	0.01048
15577A	AHX	9	3142	3983	3669	4480	1304	66.9328	56.0535	36.1109	63.111	1.12478	0.0244955	8463	91.9946	0.529363	0.0097807
15579A	AHX	1	46	185	156	158	37	12.5698	6.78233	6.08276	13.6015	0.854054	0.0925162	343	18.5203	0.460641	0.0442901
15579A	AHX	2	77	240	147	173	49	13.1529	8.77496	7	15.4919	0.720833	0.0718921	413	20.3224	0.418886	0.0379356
15579A	AHX	3	108	229	190	260	77	16.1245	10.3923	8.77496	15.1327	1.13537	0.102893	489	22.1133	0.531697	0.0408098
15579A	AHX	4	168	236	218	210	52	14.4914	12.9615	7.2111	15.3623	0.889831	0.0844129	446	21.1187	0.470852	0.0394057
15579A	AHX	5	198	314	319	282	97	16.7929	14.0712	9.84886	17.72	0.898089	0.0736806	596	24.4131	0.473154	0.0341981
15579A	AHX	6	310	395	382	451	112	21.2368	17.6068	10.583	19.8746	1.14177	0.0786824	846	29.0861	0.533097	0.0310816
15579A	AHX	7	359	397	414	485	130	22.0227	18.9473	11.4018	19.9249	1.22166	0.0826836	882	29.6985	0.549887	0.0310851
15579A	AHX	8	285	446	420	436	157	20.8806	16.8819	12.53	21.1187	0.977578	0.0658378	882	29.6985	0.494331	0.02894
15579A	AHX	9	363	534	477	519	159	22.7816	19.0526	12.6095	23.1084	0.97191	0.0599082	1053	32.45	0.492877	0.0264343
15594A	AHX	1	37	99	83	84	21	9.16515	6.08276	4.58258	9.94987	0.848485	0.125867	183	13.5277	0.459016	0.0604949
15594A	AHX	2	68	117	98	105	34	10.247	8.24621	5.83095	10.8167	0.897436	0.12064	222	14.8997	0.472973	0.0560195
15594A	AHX	3	69	110	107	118	55	10.8628	8.30662	7.4162	10.4881	1.07273	0.142174	228	15.0997	0.517544	0.0586917
15594A	AHX	4	72	107	90	106	49	10.2956	8.48528	7	10.3441	0.990654	0.135759	213	14.5945	0.497653	0.0591533
15594A	AHX	5	96	139	112	151	82	12.2882	9.79796	9.05539	11.7898	1.08633	0.127692	290	17.0294	0.52069	0.0522529
15594A	AHX	6	82	168	173	144	57	12	9.05539	7.54983	12.9615	0.857143	0.0973407	312	17.6635	0.461538	0.0464977
15594A	AHX	7	125	180	171	163	89	12.7671	11.1803	9.43398	13.4164	0.905556	0.0979111	343	18.5203	0.475219	0.0452093
15594A	AHX	8	173	187	201	176	55	13.2665	13.1529	7.4162	13.6748	0.941176	0.0988433	363	19.0526	0.484848	0.0445339
15594A	AHX	9	194	203	214	237	70	15.3948	13.9284	8.3666	14.2478	1.16749	0.111649	440	20.9762	0.538636	0.0434
UK10K_62503	Wales	1	158	370	332	432	98	20.7846	12.5698	9.89949	19.2354	1.16757	0.082704	802	28.3196	0.538653	0.0321468
UK10K_62503	Wales	2	275	599	554	680	184	26.0768	16.5831	13.5647	24.4745	1.13523	0.0636135	1279	35.7631	0.531665	0.0252328
UK10K_62503	Wales	3	458	810	773	905	246	30.0832	21.4009	15.6844	28.4605	1.11728	0.0540417	1715	41.4126	0.527697	0.021681
UK10K_62503	Wales	4	576	847	833	1073	303	32.7567	24	17.4069	29.1033	1.26682	0.0582271	1920	43.8178	0.558854	0.0213011
UK10K_62503	Wales	5	772	966	937	1128	347	33.5857	27.7849	18.6279	31.0805	1.1677	0.0511891	2094	45.7602	0.538682	0.0198954
UK10K_62503	Wales	6	946	1190	1247	1352	371	36.7696	30.7571	19.2614	34.4964	1.13613	0.0451602	2542	50.4183	0.531865	0.0179029
UK10K_62503	Wales	7	1079	1438	1609	1519	389	38.9744	32.8481	19.7231	37.921	1.05633	0.0388657	2957	54.3783	0.513696	0.0162161
UK10K_62503	Wales	8	1122	1617	1693	1889	503	43.4626	33.4963	22.4277	40.2119	1.16821	0.0395783	3506	59.2115	0.538791	0.0153778
UK10K_62503	Wales	9	1336	1758	1771	1884	649	43.4051	36.5513	25.4755	41.9285	1.07167	0.0355371	3642	60.349	0.517298	0.0146803
QTL191693	Wales	1	204	568	479	630	164	25.0998	14.2829	12.8062	23.8328	1.10915	0.0641765	1198	34.6121	0.525876	0.0258805
QTL191693	Wales	2	364	871	732	957	244	30.9354	19.0788	15.6205	29.5127	1.09874	0.0514537	1828	42.7551	0.523523	0.0208884
QTL191693	Wales	3	627	1003	931	1113	334	33.3617	25.04	18.2757	31.6702	1.10967	0.0483119	2116	46	0.525992	0.0194764
QTL191693	Wales	4	796	1283	1083	1370	364	37.0135	28.2135	19.0788	35.819	1.06781	0.0414848	2653	51.5073	0.516397	0.0171802
QTL191693	Wales	5	903	1464	1318	1673	492	40.9023	30.05	22.1811	38.2623	1.14276	0.0408972	3137	56.0089	0.533312	0.0161454
QTL191693	Wales	6	1323	1788	1565	1938	580	44.0227	36.3731	24.0832	42.2847	1.08389	0.0355424	3726	61.041	0.520129	0.0145671
QTL191693	Wales	7	1610	2009	1969	2297	606	47.927	40.1248	24.6171	44.8219	1.14335	0.0349259	4306	65.6201	0.533442	0.0137829
QTL191693	Wales	8	1801	2196	2055	2552	756	50.5173	42.4382	27.4955	46.8615	1.16211	0.0338257	4748	68.9057	0.537489	0.0131928
QTL191693	Wales	9	1915	2473	2399	2783	897	52.7541	43.7607	29.95	49.7293	1.12535	0.0310991	5256	72.4983	0.52949	0.0124129
QTL210637	Wales	1	149	341	251	392	112	19.799	12.2066	10.583	18.4662	1.14956	0.0851262	733	27.074	0.534789	0.0334629
QTL210637	Wales	2	191	484	417	558	152	23.622	13.8203	12.3288	22	1.15289	0.0716115	1042	32.28	0.535509	0.0280915
QTL210637	Wales	3	339	574	532	719	185	26.8142	18.412	13.6015	23.9583	1.25261	0.0701126	1293	35.9583	0.556071	0.0258691
QTL210637	Wales	4	544	754	644	872	258	29.5296	23.3238	16.0624	27.4591	1.1565	0.0575124	1626	40.3237	0.536285	0.0225099
QTL210637	Wales	5	681	1012	946	958	253	30.9516	26.096	15.906	31.8119	0.94664	0.0426722	1970	44.3847	0.486294	0.0191544
QTL210637	Wales	6	830	1176	1104	1198	336	34.6121	28.8097	18.3303	34.2929	1.01871	0.0418175	2374	48.7237	0.504634	0.0178839
QTL210637	Wales	7	919	1341	1138	1260	291	35.4965	30.315	17.0587	36.6197	0.939597	0.0368648	2601	51	0.484429	0.0166274
QTL210637	Wales	8	1071	1327	1210	1336	376	36.5513	32.7261	19.3907	36.428	1.00678	0.0390196	2663	51.6043	0.50169	0.0168199
QTL210637	Wales	9	1136	1396	1426	1597	484	39.9625	33.7046	22	37.3631	1.14398	0.0419158	2993	54.7083	0.533578	0.0165348
QTL190319	Wales	1	168	389	323	477	114	21.8403	12.9615	10.6771	19.7231	1.22622	0.083771	866	29.4279	0.550808	0.0314066
QTL190319	Wales	2	285	506	456	706	155	26.5707	16.8819	12.4499	22.4944	1.39526	0.0812696	1212	34.8138	0.582508	0.0275786
QTL190319	Wales	3	445	775	664	887	238	29.7825	21.095	15.4272	27.8388	1.14452	0.0562762	1662	40.7676	0.533694	0.0221922
QTL190319	Wales	4	654	780	789	1057	316	32.5115	25.5734	17.7764	27.9285	1.35513	0.0639661	1837	42.8602	0.575395	0.0222138
QTL190319	Wales	5	747	1025	992	1160	281	34.0588	27.3313	16.7631	32.0156	1.13171	0.0485142	2185	46.744	0.530892	0.0192863
QTL190319	Wales	6	941	1166	1123	1430	350	37.8153	30.6757	18.7083	34.1467	1.22642	0.0483919	2596	50.951	0.550847	0.0181404
QTL190319	Wales	7	1093	1273	1233	1488	429	38.5746	33.0606	20.7123	35.6791	1.16889	0.0446264	2761	52.5452	0.538935	0.0173319
QTL190319	Wales	8	1252	1371	1346	1744	503	41.7612	35.3836	22.4277	37.027	1.27206	0.0459141	3115	55.8122	0.559872	0.016744
QTL190319	Wales	9	1246	1502	1420	1887	614	43.4396	35.2987	24.779	38.7556	1.25632	0.0434427	3389	58.2151	0.556801	0.015993
QTL210691	Wales	1	108	356	273	355	94	18.8414	10.3923	9.69536	18.868	0.997191	0.0747952	711	26.6646	0.499297	0.032448
QTL210691	Wales	2	279	500	393	621	141	24.9199	16.7033	11.8743	22.3607	1.242	0.0746266	1121	33.4813	0.55397	0.0277116
QTL210691	Wales	3	404	674	689	828	231	28.775	20.0998	15.1987	25.9615	1.22849	0.0637324	1502	38.7556	0.551265	0.023861
QTL210691	Wales	4	565	854	806	1026	241	32.0312	23.7697	15.5242	29.2233	1.20141	0.0556501	1880	43.359	0.545745	0.0211829
QTL210691	Wales	5	595	885	893	1076	281	32.8024	24.3926	16.7631	29.7489	1.21582	0.0551734	1961	44.2832	0.5487	0.0208167
QTL210691	Wales	6	741	1013	966	1201	303	34.6554	27.2213	17.4069	31.8277	1.18559	0.0505762	2214	47.0532	0.542457	0.0194402
QTL210691	Wales	7	942	1171	1186	1409	374	37.5366	30.692	19.3391	34.2199	1.20325	0.0475806	2580	50.7937	0.546124	0.0180908
QTL210691	Wales	8	1001	1257	1264	1531	443	39.128	31.6386	21.0476	35.4542	1.21798	0.0463587	2788	52.8015	0.549139	0.0174679
QTL210691	Wales	9	1092	1298	1289	1427	483	37.7757	33.0454	21.9773	36.0278	1.09938	0.042168	2725	52.2015	0.52367	0.0171116
QTL191020	Wales	1	173	295	249	349	92	18.6815	13.1529	9.59166	17.1756	1.18305	0.093567	644	25.3772	0.541925	0.0360212
QTL191020	Wales	2	270	456	428	521	133	22.8254	16.4317	11.5326	21.3542	1.14254	0.0732688	977	31.257	0.533265	0.028929
QTL191020	Wales	3	378	585	456	687	177	26.2107	19.4422	13.3041	24.1868	1.17436	0.0660675	1272	35.6651	0.540094	0.025572
QTL191020	Wales	4	530	752	629	861	232	29.3428	23.0217	15.2315	27.4226	1.14495	0.0571468	1613	40.1622	0.533788	0.0225294
QTL191020	Wales	5	681	796	757	1034	272	32.1559	26.096	16.4924	28.2135	1.29899	0.0612514	1830	42.7785	0.565027	0.0219821
QTL191020	Wales	6	837	1019	952	1150	290	33.9116	28.931	17.0294	31.9218	1.12856	0.0485532	2169	46.5725	0.530198	0.0193403
QTL191020	Wales	7	909	1183	1165	1261	361	35.5106	30.1496	19	34.3948	1.06593	0.0431451	2444	49.4368	0.515957	0.0178896
QTL191020	Wales	8	1033	1294	1261	1446	390	38.0263	32.1403	19.7484	35.9722	1.11747	0.042762	2740	52.345	0.527737	0.0171537
QTL191020	Wales	9	1185	1387	1255	1550	428	39.37	34.4238	20.6882	37.2424	1.11752	0.041305	2937	54.1941	0.527749	0.0165687
QTL211097	Wales	1	147	423	379	469	124	21.6564	12.1244	11.1355	20.567	1.10875	0.0743461	892	29.8664	0.525785	0.0299894
QTL211097	Wales	2	326	594	491	717	196	26.7769	18.0555	14	24.3721	1.20707	0.0669701	1311	36.2077	0.546911	0.0254033
QTL211097	Wales	3	401	697	773	971	224	31.1609	20.025	14.9666	26.4008	1.39311	0.0691606	1668	40.8412	0.582134	0.0234982
QTL211097	Wales	4	641	976	1011	1105	283	33.2415	25.318	16.8226	31.241	1.13217	0.0497327	2081	45.618	0.530995	0.019765
QTL211097	Wales	5	757	1030	1061	1204	318	34.6987	27.5136	17.8326	32.0936	1.16893	0.0496134	2234	47.2652	0.538944	0.0192682
QTL211097	Wales	6	889	1280	1271	1470	364	38.3406	29.8161	19.0788	35.7771	1.14844	0.0439046	2750	52.4404	0.534545	0.0172709
QTL211097	Wales	7	1058	1382	1399	1470	368	38.3406	32.5269	19.1833	37.1753	1.06368	0.0398539	2852	53.4041	0.515428	0.0165492
QTL211097	Wales	8	1171	1684	1698	1816	527	42.6146	34.2199	22.9565	41.0366	1.07838	0.036482	3500	59.1608	0.518857	0.0150054
QTL211097	Wales	9	1325	1846	1712	1986	592	44.5646	36.4005	24.3311	42.9651	1.07584	0.034782	3832	61.9032	0.518267	0.0143297
UK10K_29690	Wales	1	134	460	312	438	107	20.9284	11.5758	10.3441	21.4476	0.952174	0.063568	898	29.9666	0.487751	0.0284267
UK10K_29690	Wales	2	277	646	522	621	174	24.9199	16.6433	13.1909	25.4165	0.9613	0.0540238	1267	35.5949	0.490134	0.0240094
UK10K_29690	Wales	3	471	845	685	855	216	29.2404	21.7025	14.6969	29.0689	1.01183	0.049082	1700	41.2311	0.502941	0.0210865
UK10K_29690	Wales	4	551	904	702	1009	218	31.7648	23.4734	14.7648	30.0666	1.11615	0.0511152	1913	43.7379	0.527444	0.0205217
UK10K_29690	Wales	5	732	1094	989	1223	342	34.9714	27.0555	18.4932	33.0757	1.11792	0.0465211	2317	48.1352	0.527838	0.0186563
UK10K_29690	Wales	6	968	1261	1213	1412	372	37.5766	31.1127	19.2873	35.5106	1.11975	0.0433855	2673	51.7011	0.528245	0.0173786
UK10K_29690	Wales	7	1086	1337	1331	1627	387	40.3361	32.9545	19.6723	36.565	1.2169	0.0449196	2964	54.4426	0.54892	0.0169368
UK10K_29690	Wales	8	1262	1524	1331	1564	543	39.5474	35.5246	23.3024	39.0384	1.02625	0.0369385	3088	55.5698	0.506477	0.0157189
UK10K_29690	Wales	9	1285	1785	1719	1897	595	43.5546	35.8469	24.3926	42.2493	1.06275	0.0350444	3682	60.6795	0.515209	0.0145608
QTL211301	Wales	1	137	340	254	468	95	21.6333	11.7047	9.74679	18.4391	1.37647	0.0980867	808	28.4253	0.579208	0.0336458
QTL211301	Wales	2	279	448	411	598	134	24.454	16.7033	11.5758	21.166	1.33482	0.0834064	1046	32.3419	0.571702	0.0293092
QTL211301	Wales	3	409	670	544	777	222	27.8747	20.2237	14.8997	25.8844	1.1597	0.061141	1447	38.0395	0.536973	0.0238822
QTL211301	Wales	4	620	809	742	911	262	30.1828	24.8998	16.1864	28.4429	1.12608	0.0544002	1720	41.4729	0.529651	0.0217034
QTL211301	Wales	5	665	925	870	1076	244	32.8024	25.7876	15.6205	30.4138	1.16324	0.0521575	2001	44.7325	0.537731	0.0203282
QTL211301	Wales	6	850	1069	1060	1216	341	34.8712	29.1548	18.4662	32.6956	1.13751	0.0476918	2285	47.8017	0.532166	0.0188901
QTL211301	Wales	7	1140	1230	1240	1518	437	38.9615	33.7639	20.9045	35.0714	1.23415	0.0473464	2748	52.4214	0.552402	0.0176653
QTL211301	Wales	8	1227	1483	1363	1666	397	40.8167	35.0286	19.9249	38.5097	1.1234	0.0401063	3149	56.116	0.529057	0.0160279
QTL211301	Wales	9	1346	1542	1466	1753	562	41.8688	36.6879	23.7065	39.2683	1.13684	0.039691	3295	57.4021	0.532018	0.0157278
QTL211107	Wales	1	140	348	295	409	104	20.2237	11.8322	10.198	18.6548	1.17529	0.0857118	757	27.5136	0.540291	0.0331564
QTL211107	Wales	2	299	576	492	655	158	25.593	17.2916	12.5698	24	1.13715	0.0649555	1231	35.0856	0.532088	0.0257338
QTL211107	Wales	3	376	780	715	838	195	28.9482	19.3907	13.9642	27.9285	1.07436	0.0534527	1618	40.2244	0.517923	0.0220429
QTL211107	Wales	4	615	936	840	1022	295	31.9687	24.7992	17.1756	30.5941	1.09188	0.049399	1958	44.2493	0.521961	0.0201426
QTL211107	Wales	5	724	1143	999	1131	338	33.6303	26.9072	18.3848	33.8083	0.989501	0.0415009	2274	47.6865	0.497361	0.0180969
QTL211107	Wales	6	855	1249	1123	1273	366	35.6791	29.2404	19.1311	35.3412	1.01922	0.0405922	2522	50.2195	0.504758	0.0173541
QTL211107	Wales	7	901	1270	1238	1403	396	37.4566	30.0167	19.8997	35.6371	1.10472	0.0427881	2673	51.7011	0.524878	0.017304
QTL211107	Wales	8	1162	1333	1306	1609	470	40.1123	34.0881	21.6795	36.5103	1.20705	0.0447048	2942	54.2402	0.546907	0.0169577
QTL211107	Wales	9	1210	1482	1428	1618	463	40.2244	34.7851	21.5174	38.4968	1.09177	0.0392553	3100	55.6776	0.521935	0.0160076
QTL218831	East	1	131	323	268	344	88	18.5472	11.4455	9.38083	17.9722	1.06502	0.082516	667	25.8263	0.515742	0.0342347
QTL218831	East	2	225	422	426	565	140	23.7697	15	11.8322	20.5426	1.33886	0.0861418	987	31.4166	0.572442	0.0301991
QTL218831	East	3	336	565	565	703	174	26.5141	18.3303	13.1909	23.7697	1.24425	0.0703015	1268	35.609	0.554416	0.0260701
QTL218831	East	4	455	682	605	779	163	27.9106	21.3307	12.7671	26.1151	1.14223	0.0598987	1461	38.223	0.533196	0.0236547
QTL218831	East	5	571	867	747	990	240	31.4643	23.8956	15.4919	29.4449	1.14187	0.0531123	1857	43.0929	0.533118	0.0209794
QTL218831	East	6	606	822	808	1056	236	32.4962	24.6171	15.3623	28.6705	1.28467	0.0597547	1878	43.3359	0.5623	0.0216281
QTL218831	East	7	766	996	965	1111	306	33.3317	27.6767	17.4929	31.5595	1.11546	0.0486744	2107	45.9021	0.52729	0.0195503
QTL218831	East	8	853	1140	1013	1237	309	35.171	29.2062	17.5784	33.7639	1.08509	0.0445494	2377	48.7545	0.520404	0.0182446
QTL218831	East	9	1047	1254	1127	1320	427	36.3318	32.3574	20.664	35.4119	1.05263	0.0415093	2574	50.7346	0.512821	0.0173609
UK10K_133144	East	1	152	395	305	499	132	22.3383	12.3288	11.4891	19.8746	1.26329	0.0850792	894	29.8998	0.558166	0.0311903
UK10K_133144	East	2	280	525	529	729	187	27	16.7332	13.6748	22.9129	1.38857	0.0794829	1254	35.4119	0.58134	0.0270756
UK10K_133144	East	3	441	769	655	914	254	30.2324	21	15.9374	27.7308	1.18856	0.0581602	1683	41.0244	0.543078	0.0223143
UK10K_133144	East	4	608	891	813	1032	320	32.1248	24.6577	17.8885	29.8496	1.15825	0.0529679	1923	43.852	0.536661	0.0207085
UK10K_133144	East	5	693	1021	1020	1150	326	33.9116	26.3249	18.0555	31.9531	1.12635	0.0484329	2171	46.594	0.52971	0.0193194
UK10K_133144	East	6	846	1133	1033	1289	373	35.9026	29.0861	19.3132	33.6601	1.13769	0.0463307	2422	49.2138	0.532205	0.0183489
UK10K_133144	East	7	1128	1447	1284	1543	394	39.281	33.5857	19.8494	38.0395	1.06634	0.0390226	2990	54.6809	0.516054	0.0161759
UK10K_133144	East	8	1243	1470	1466	1839	502	42.8836	35.2562	22.4054	38.3406	1.25102	0.0437687	3309	57.5239	0.555757	0.0161646
UK10K_133144	East	9	1482	1633	1584	1894	706	43.5201	38.4968	26.5707	40.4104	1.15983	0.0391664	3527	59.3886	0.537	0.0152975
QTL210317	East	1	183	403	389	600	147	24.4949	13.5277	12.1244	20.0749	1.48883	0.0958889	1003	31.6702	0.598205	0.0308739
QTL210317	East	2	315	585	635	851	194	29.1719	17.7482	13.9284	24.1868	1.4547	0.0781283	1436	37.8946	0.592618	0.0256369
QTL210317	East	3	454	803	696	1029	282	32.078	21.3073	16.7929	28.3373	1.28144	0.0603389	1832	42.8019	0.561681	0.0218816
QTL210317	East	4	678	1024	982	1159	309	34.0441	26.0384	17.5784	32	1.13184	0.0485421	2183	46.7226	0.530921	0.0192959
QTL210317	East	5	875	1203	1228	1520	434	38.9872	29.5804	20.8327	34.6843	1.26351	0.0487581	2723	52.1824	0.558208	0.0178726
QTL210317	East	6	1108	1331	1386	1628	469	40.3485	33.2866	21.6564	36.4829	1.22314	0.0451994	2959	54.3967	0.550186	0.0169775
QTL210317	East	7	1221	1715	1598	1797	494	42.391	34.9428	22.2261	41.4126	1.04781	0.0353716	3512	59.2621	0.511674	0.0148405
QTL210317	East	8	1489	1733	1714	2045	539	45.2217	38.5876	23.2164	41.6293	1.18003	0.0385283	3778	61.4654	0.541292	0.0148603
QTL210317	East	9	1622	2028	2070	2283	700	47.7807	40.2741	26.4575	45.0333	1.12574	0.0343511	4311	65.6582	0.529576	0.0137076
UK10K_TW1538037	East	1	128	304	232	333	82	18.2483	11.3137	9.05539	17.4356	1.09539	0.0868923	637	25.2389	0.522763	0.0353508
UK10K_TW1538037	East	2	194	438	377	553	160	23.516	13.9284	12.6491	20.9284	1.26256	0.0807585	991	31.4802	0.558022	0.0296194
UK10K_TW1538037	East	3	338	574	455	678	154	26.0384	18.3848	12.4097	23.9583	1.18118	0.066996	1252	35.3836	0.541534	0.0258218
UK10K_TW1538037	East	4	493	704	611	807	205	28.4077	22.2036	14.3178	26.533	1.14631	0.0591167	1511	38.8716	0.534083	0.0232861
UK10K_TW1538037	East	5	521	841	731	965	242	31.0644	22.8254	15.5563	29	1.14744	0.0541288	1806	42.4971	0.53433	0.0213062
UK10K_TW1538037	East	6	577	853	735	981	304	31.3209	24.0208	17.4356	29.2062	1.15006	0.0538407	1834	42.8252	0.534896	0.021158
UK10K_TW1538037	East	7	787	1024	934	1065	257	32.6343	28.0535	16.0312	32	1.04004	0.0455191	2089	45.7056	0.509813	0.0191954
UK10K_TW1538037	East	8	838	1104	1054	1250	394	35.3553	28.9482	19.8494	33.2265	1.13225	0.0467632	2354	48.518	0.531011	0.0185839
UK10K_TW1538037	East	9	978	1247	1195	1368	459	36.9865	31.273	21.4243	35.3129	1.09703	0.0429516	2615	51.1371	0.523136	0.0174558
UK10K_776	East	1	150	376	259	421	112	20.5183	12.2474	10.583	19.3907	1.11968	0.079449	797	28.2312	0.528231	0.0318256
UK10K_776	East	2	263	503	436	673	139	25.9422	16.2173	11.7898	22.4277	1.33797	0.0788604	1176	34.2929	0.572279	0.0276608
UK10K_776	East	3	408	606	515	787	198	28.0535	20.199	14.0712	24.6171	1.29868	0.0701866	1393	37.3229	0.564968	0.0251935
UK10K_776	East	4	591	792	680	989	236	31.4484	24.3105	15.3623	28.1425	1.24874	0.0595446	1781	42.2019	0.555306	0.0220213
UK10K_776	East	5	642	1007	929	1043	279	32.2955	25.3377	16.7033	31.7333	1.03575	0.0457588	2050	45.2769	0.50878	0.0193509
UK10K_776	East	6	886	1157	995	1210	372	34.7851	29.7658	19.2873	34.0147	1.04581	0.0430023	2367	48.6518	0.511196	0.0180657
UK10K_776	East	7	970	1218	1140	1351	389	36.756	31.1448	19.7231	34.8999	1.1092	0.0438267	2569	50.6853	0.525886	0.0176736
UK10K_776	East	8	1138	1294	1320	1633	463	40.4104	33.7343	21.5174	35.9722	1.26198	0.0469681	2927	54.1018	0.557909	0.0172322
UK10K_776	East	9	1244	1363	1454	1704	517	41.2795	35.2704	22.7376	36.9188	1.25018	0.0454305	3067	55.3805	0.555592	0.0167868
QTL210432	East	1	147	370	319	466	121	21.587	12.1244	11	19.2354	1.25946	0.0876988	836	28.9137	0.557416	0.0322247
QTL210432	East	2	266	522	525	755	180	27.4773	16.3095	13.4164	22.8473	1.44636	0.082331	1277	35.7351	0.591229	0.0271424
QTL210432	East	3	393	620	641	892	214	29.8664	19.8242	14.6287	24.8998	1.43871	0.0752265	1512	38.8844	0.589947	0.024907
QTL210432	East	4	615	878	805	1077	265	32.8177	24.7992	16.2788	29.6311	1.22665	0.055775	1955	44.2154	0.550895	0.0209051
QTL210432	East	5	760	1034	931	1272	298	35.6651	27.5681	17.2627	32.1559	1.23017	0.0515101	2306	48.0208	0.551605	0.0192653
QTL210432	East	6	956	1206	1228	1394	430	37.3363	30.9192	20.7364	34.7275	1.15589	0.0454566	2600	50.9902	0.536154	0.0177982
QTL210432	East	7	947	1353	1366	1551	460	39.3827	30.7734	21.4476	36.7831	1.14634	0.042644	2904	53.8888	0.534091	0.0167971
QTL210432	East	8	1326	1489	1451	1762	500	41.9762	36.4143	22.3607	38.5876	1.18334	0.0416552	3251	57.0175	0.541987	0.0160334
QTL210432	East	9	1162	1514	1613	1717	519	41.4367	34.0881	22.7816	38.9102	1.13408	0.039982	3231	56.8419	0.531414	0.0158706
UK10K_719	East	1	136	417	305	478	111	21.8632	11.6619	10.5357	20.4206	1.14628	0.0768106	895	29.9166	0.534078	0.0302562
UK10K_719	East	2	259	589	507	704	147	26.533	16.0935	12.1244	24.2693	1.19525	0.0667441	1293	35.9583	0.54447	0.0255022
UK10K_719	East	3	502	813	789	862	244	29.3598	22.4054	15.6205	28.5132	1.06027	0.0518353	1675	40.9268	0.514627	0.0215721
UK10K_719	East	4	608	973	961	1127	223	33.5708	24.6577	14.9332	31.1929	1.15827	0.0506877	2100	45.8258	0.536667	0.0198168
UK10K_719	East	5	779	1097	1145	1244	280	35.2704	27.9106	16.7332	33.121	1.134	0.0469679	2341	48.3839	0.531397	0.0186446
UK10K_719	East	6	983	1213	1274	1422	376	37.7094	31.3528	19.3907	34.8281	1.1723	0.0458193	2635	51.3323	0.539658	0.0177575
UK10K_719	East	7	1087	1363	1399	1636	437	40.4475	32.9697	20.9045	36.9188	1.20029	0.0440186	2999	54.7631	0.545515	0.0167669
UK10K_719	East	8	1286	1570	1503	1702	531	41.2553	35.8608	23.0434	39.6232	1.08408	0.0379347	3272	57.2014	0.520171	0.0155458
UK10K_719	East	9	1415	1638	1718	1782	485	42.2137	37.6165	22.0227	40.4722	1.08791	0.0372388	3420	58.4808	0.521053	0.015223
QTL218510	East	1	137	326	236	388	124	19.6977	11.7047	11.1355	18.0555	1.19018	0.0894208	714	26.7208	0.543417	0.0342736
QTL218510	East	2	288	513	438	604	149	24.5764	16.9706	12.2066	22.6495	1.17739	0.0706918	1117	33.4215	0.540734	0.0273105
QTL218510	East	3	380	705	611	816	170	28.5657	19.4936	13.0384	26.5518	1.15745	0.0595149	1521	39	0.536489	0.0232799
QTL218510	East	4	461	752	665	942	204	30.692	21.4709	14.2829	27.4226	1.25266	0.061257	1694	41.1582	0.55608	0.022601
QTL218510	East	5	669	799	815	967	260	31.0966	25.865	16.1245	28.2666	1.21026	0.0578613	1766	42.0238	0.547565	0.0219052
QTL218510	East	6	767	1013	1036	1130	296	33.6155	27.6948	17.2047	31.8277	1.1155	0.0482654	2143	46.2925	0.527298	0.0193856
QTL218510	East	7	738	1071	1043	1247	304	35.3129	27.1662	17.4356	32.7261	1.16433	0.0485071	2318	48.1456	0.537964	0.0188926
QTL218510	East	8	1019	1189	1207	1397	412	37.3765	31.9218	20.2978	34.4819	1.17494	0.0463596	2586	50.8527	0.540217	0.0179374
QTL218510	East	9	1153	1344	1231	1509	451	38.8458	33.9559	21.2368	36.6606	1.12277	0.0421111	2853	53.4135	0.528917	0.0168358
UK10K_5377	East	1	215	488	386	454	130	21.3073	14.6629	11.4018	22.0907	0.930328	0.060663	942	30.692	0.481953	0.0275356
UK10K_5377	East	2	532	626	561	697	226	26.4008	23.0651	15.0333	25.02	1.11342	0.0613105	1323	36.3731	0.526833	0.0246577
UK10K_5377	East	3	608	774	694	869	229	29.4788	24.6577	15.1327	27.8209	1.12274	0.0554903	1643	40.5339	0.528911	0.0221852
UK10K_5377	East	4	601	883	797	931	224	30.5123	24.5153	14.9666	29.7153	1.05436	0.0495282	1814	42.5911	0.51323	0.0206914
UK10K_5377	East	5	795	1070	991	1179	295	34.3366	28.1957	17.1756	32.7109	1.10187	0.0465239	2249	47.4236	0.524233	0.0188492
UK10K_5377	East	6	857	1101	960	1230	328	35.0714	29.2746	18.1108	33.1813	1.11717	0.0463493	2331	48.2804	0.527671	0.0185962
UK10K_5377	East	7	1021	1269	1214	1338	394	36.5787	31.9531	19.8494	35.623	1.05437	0.0413148	2607	51.0588	0.513234	0.01726
UK10K_5377	East	8	1068	1402	1377	1476	429	38.4187	32.6803	20.7123	37.4433	1.05278	0.0392615	2878	53.647	0.512856	0.0164192
UK10K_5377	East	9	1211	1513	1504	1718	597	41.4488	34.7994	24.4336	38.8973	1.13549	0.0400333	3231	56.8419	0.531724	0.0158769
QTL190961	East	1	166	326	266	424	108	20.5913	12.8841	10.3923	18.0555	1.30061	0.0958048	750	27.3861	0.565333	0.0343499
QTL190961	East	2	281	461	402	602	136	24.5357	16.7631	11.6619	21.4709	1.30586	0.080819	1063	32.6037	0.566322	0.0288872
QTL190961	East	3	401	673	583	731	207	27.037	20.025	14.3875	25.9422	1.08618	0.0580256	1404	37.47	0.520655	0.0237469
QTL190961	East	4	594	769	767	904	274	30.0666	24.3721	16.5529	27.7308	1.17555	0.057669	1673	40.9023	0.540347	0.0223048
QTL190961	East	5	658	926	864	1030	267	32.0936	25.6515	16.3401	30.4302	1.11231	0.0503717	1956	44.2267	0.526585	0.0202726
QTL190961	East	6	801	977	947	1159	316	34.0441	28.3019	17.7764	31.257	1.18628	0.0515229	2136	46.2169	0.542603	0.0197955
QTL190961	East	7	996	1234	1267	1438	441	37.921	31.5595	21	35.1283	1.16532	0.0452194	2672	51.6914	0.538174	0.0176013
QTL190961	East	8	1037	1286	1320	1431	438	37.8286	32.2025	20.9284	35.8608	1.11275	0.0427566	2717	52.1249	0.526684	0.017203
QTL190961	East	9	1181	1536	1493	1744	580	41.7612	34.3657	24.0832	39.1918	1.13542	0.0397304	3280	57.2713	0.531707	0.0157575
QTL211577	Scotland	1	116	362	299	386	110	19.6469	10.7703	10.4881	19.0263	1.0663	0.0780156	748	27.3496	0.516043	0.0323406
QTL211577	Scotland	2	226	597	463	593	173	24.3516	15.0333	13.1529	24.4336	0.9933	0.057589	1190	34.4964	0.498319	0.0250485
QTL211577	Scotland	3	357	668	620	778	187	27.8927	18.8944	13.6748	25.8457	1.16467	0.0614341	1446	38.0263	0.538036	0.0239224
QTL211577	Scotland	4	514	720	672	833	217	28.8617	22.6716	14.7309	26.8328	1.15694	0.0588721	1553	39.4081	0.536381	0.0230357
QTL211577	Scotland	5	608	874	761	922	280	30.3645	24.6577	16.7332	29.5635	1.05492	0.0498025	1796	42.3792	0.513363	0.0207984
QTL211577	Scotland	6	738	1060	939	1157	348	34.0147	27.1662	18.6548	32.5576	1.09151	0.0464078	2217	47.085	0.521876	0.0189274
QTL211577	Scotland	7	933	1147	1086	1328	427	36.4417	30.545	20.664	33.8674	1.1578	0.0466704	2475	49.7494	0.536566	0.0182515
QTL211577	Scotland	8	1020	1257	1189	1421	353	37.6962	31.9374	18.7883	35.4542	1.13047	0.0437723	2678	51.7494	0.53062	0.0174149
QTL211577	Scotland	9	1116	1410	1378	1603	541	40.0375	33.4066	23.2594	37.55	1.13688	0.0415086	3013	54.8908	0.532028	0.0164475
QTL219018	Scotland	1	142	361	279	441	97	21	11.9164	9.84886	19	1.22161	0.0867053	802	28.3196	0.549875	0.0325982
QTL219018	Scotland	2	293	570	454	632	149	25.1396	17.1172	12.2066	23.8747	1.10877	0.064047	1202	34.6699	0.52579	0.0258346
QTL219018	Scotland	3	456	697	579	857	237	29.2746	21.3542	15.3948	26.4008	1.22956	0.0627143	1554	39.4208	0.55148	0.0234646
QTL219018	Scotland	4	636	870	781	954	255	30.8869	25.219	15.9687	29.4958	1.09655	0.0514053	1824	42.7083	0.523026	0.0208979
QTL219018	Scotland	5	736	1008	957	1238	331	35.1852	27.1293	18.1934	31.749	1.22817	0.0521044	2246	47.392	0.551202	0.0195112
QTL219018	Scotland	6	834	1226	1136	1255	355	35.426	28.8791	18.8414	35.0143	1.02365	0.0411055	2481	49.8096	0.505844	0.0175221
QTL219018	Scotland	7	1060	1362	1226	1498	398	38.704	32.5576	19.9499	36.9053	1.09985	0.0411788	2860	53.479	0.523776	0.0167052
QTL219018	Scotland	8	1179	1462	1396	1601	402	40.0125	34.3366	20.0499	38.2361	1.09508	0.0396139	3063	55.3444	0.52269	0.0161196
QTL219018	Scotland	9	1301	1621	1576	1596	593	39.95	36.0694	24.3516	40.2616	0.984577	0.034719	3217	56.7186	0.496114	0.0151897
QTL210560	Scotland	1	153	324	303	381	82	19.5192	12.3693	9.05539	18	1.17593	0.0888668	705	26.5518	0.540426	0.0343632
QTL210560	Scotland	2	305	527	441	576	133	24	17.4642	11.5326	22.9565	1.09298	0.0658845	1103	33.2114	0.522212	0.0268456
QTL210560	Scotland	3	394	658	584	814	208	28.5307	19.8494	14.4222	25.6515	1.23708	0.0648526	1472	38.3667	0.552989	0.024154
QTL210560	Scotland	4	507	684	681	925	223	30.4138	22.5167	14.9332	26.1534	1.35234	0.0681969	1609	40.1123	0.574891	0.0237214
QTL210560	Scotland	5	632	979	748	994	267	31.5278	25.1396	16.3401	31.289	1.01532	0.0457175	1973	44.4185	0.503801	0.0195957
QTL210560	Scotland	6	877	1056	1046	1304	361	36.1109	29.6142	19	32.4962	1.23485	0.051121	2360	48.5798	0.552542	0.0190655
QTL210560	Scotland	7	1043	1320	1197	1442	451	37.9737	32.2955	21.2368	36.3318	1.09242	0.0416134	2762	52.5547	0.522085	0.0169621
QTL210560	Scotland	8	1141	1474	1411	1506	420	38.8072	33.7787	20.4939	38.3927	1.02171	0.0374347	2980	54.5894	0.505369	0.0159778
QTL210560	Scotland	9	1144	1567	1495	1667	544	40.8289	33.8231	23.3238	39.5854	1.06382	0.0374312	3234	56.8683	0.515461	0.0155418
QTL210417	Scotland	1	174	757	399	465	106	21.5639	13.1909	10.2956	27.5136	0.614267	0.0361925	1222	34.9571	0.380524	0.0207337
QTL210417	Scotland	2	285	761	601	621	130	24.9199	16.8819	11.4018	27.5862	0.816032	0.0441289	1382	37.1753	0.449349	0.0217082
QTL210417	Scotland	3	412	1048	801	836	182	28.9137	20.2978	13.4907	32.3728	0.79771	0.0369915	1884	43.4051	0.443737	0.0184402
QTL210417	Scotland	4	561	1101	839	983	216	31.3528	23.6854	14.6969	33.1813	0.892825	0.0391782	2084	45.6508	0.471689	0.018251
QTL210417	Scotland	5	700	1182	990	1209	294	34.7707	26.4575	17.1464	34.3802	1.02284	0.0418386	2391	48.8979	0.505646	0.0178441
QTL210417	Scotland	6	803	1314	1155	1352	320	36.7696	28.3373	17.8885	36.2491	1.02892	0.0398589	2666	51.6333	0.507127	0.0169318
QTL210417	Scotland	7	977	1417	1217	1474	487	38.3927	31.257	22.0681	37.6431	1.04023	0.0387006	2891	53.768	0.509858	0.0163181
QTL210417	Scotland	8	1176	1590	1487	1555	432	39.4335	34.2929	20.7846	39.8748	0.977987	0.0348803	3145	56.0803	0.494436	0.0153279
QTL210417	Scotland	9	1255	1759	1661	1984	568	44.5421	35.426	23.8328	41.9404	1.12791	0.0369387	3743	61.1801	0.530056	0.0147199
UK10K_TW1538067	Scotland	1	103	242	168	260	58	16.1245	10.1489	7.61577	15.5563	1.07438	0.0959656	502	22.4054	0.517928	0.0395739
UK10K_TW1538067	Scotland	2	202	384	281	434	81	20.8327	14.2127	9	19.5959	1.13021	0.0791817	818	28.6007	0.530562	0.0315077
UK10K_TW1538067	Scotland	3	301	499	458	564	125	23.7487	17.3494	11.1803	22.3383	1.13026	0.0694633	1063	32.6037	0.530574	0.0276397
UK10K_TW1538067	Scotland	4	404	682	572	719	175	26.8142	20.0998	13.2288	26.1151	1.05425	0.0563517	1401	37.4299	0.513205	0.0235437
UK10K_TW1538067	Scotland	5	455	753	610	793	209	28.1603	21.3307	14.4568	27.4408	1.05312	0.0535857	1546	39.3192	0.512937	0.0224046
UK10K_TW1538067	Scotland	6	547	734	746	839	200	28.9655	23.388	14.1421	27.0924	1.14305	0.0577699	1573	39.6611	0.533376	0.0228022
UK10K_TW1538067	Scotland	7	676	1021	877	1052	301	32.4345	26	17.3494	31.9531	1.03036	0.0452657	2073	45.5302	0.507477	0.0192103
UK10K_TW1538067	Scotland	8	757	990	944	1016	301	31.8748	27.5136	17.3494	31.4643	1.02626	0.045831	2006	44.7884	0.506481	0.0195028
UK10K_TW1538067	Scotland	9	838	1181	1100	1289	380	35.9026	28.9482	19.4936	34.3657	1.09145	0.0439643	2470	49.6991	0.521862	0.0179315
UK10K_211298	Scotland	1	135	373	295	393	103	19.8242	11.619	10.1489	19.3132	1.05362	0.0761636	766	27.6767	0.513055	0.0318343
UK10K_211298	Scotland	2	226	507	405	550	138	23.4521	15.0333	11.7473	22.5167	1.08481	0.0667893	1057	32.5115	0.520341	0.0273575
UK10K_211298	Scotland	3	318	633	570	733	176	27.074	17.8326	13.2665	25.1595	1.15798	0.0628307	1366	36.9594	0.536603	0.0245687
UK10K_211298	Scotland	4	482	758	768	898	186	29.9666	21.9545	13.6382	27.5318	1.1847	0.0584339	1656	40.694	0.542271	0.0224728
UK10K_211298	Scotland	5	582	926	946	968	288	31.1127	24.1247	16.9706	30.4302	1.04536	0.048052	1894	43.5201	0.511088	0.0201931
UK10K_211298	Scotland	6	689	1080	1112	1133	324	33.6601	26.2488	18	32.8634	1.04907	0.0446139	2213	47.0425	0.511975	0.0187028
UK10K_211298	Scotland	7	812	1257	1114	1334	383	36.524	28.4956	19.5704	35.4542	1.06126	0.0417166	2591	50.9019	0.514859	0.0173499
UK10K_211298	Scotland	8	842	1286	1122	1499	395	38.7169	29.0172	19.8746	35.8608	1.16563	0.0443049	2785	52.7731	0.538241	0.017242
UK10K_211298	Scotland	9	1242	1657	1487	1723	524	41.509	35.242	22.891	40.7063	1.03983	0.0357781	3380	58.1378	0.509763	0.0150897
UK10K_422295	Scotland	1	129	316	247	371	79	19.2614	11.3578	8.88819	17.7764	1.17405	0.0898741	687	26.2107	0.540029	0.0347932
UK10K_422295	Scotland	2	232	504	391	538	147	23.1948	15.2315	12.1244	22.4499	1.06746	0.0661728	1042	32.28	0.516315	0.0274106
UK10K_422295	Scotland	3	326	593	489	695	174	26.3629	18.0555	13.1909	24.3516	1.17201	0.0655192	1288	35.8887	0.539596	0.0253969
UK10K_422295	Scotland	4	445	741	672	802	196	28.3196	21.095	14	27.2213	1.08232	0.0551497	1543	39.281	0.519767	0.0226261
UK10K_422295	Scotland	5	592	898	917	1085	228	32.9393	24.3311	15.0997	29.9666	1.20824	0.0545082	1983	44.5309	0.547151	0.0206613
UK10K_422295	Scotland	6	798	1006	944	1122	330	33.4963	28.2489	18.1659	31.7175	1.11531	0.0484267	2128	46.1303	0.527256	0.0194527
UK10K_422295	Scotland	7	873	1216	1057	1270	351	35.6371	29.5466	18.735	34.8712	1.04441	0.0419037	2486	49.8598	0.510861	0.0176203
UK10K_422295	Scotland	8	1186	1420	1178	1493	371	38.6394	34.4384	19.2614	37.6829	1.05141	0.0389733	2913	53.9722	0.51253	0.0163133
UK10K_422295	Scotland	9	1150	1529	1364	1670	515	40.8656	33.9116	22.6936	39.1024	1.09222	0.0386593	3199	56.5597	0.522038	0.01576
QTL210604	Scotland	1	145	290	272	463	107	21.5174	12.0416	10.3441	17.0294	1.59655	0.119561	753	27.4408	0.614874	0.0363132
QTL210604	Scotland	2	280	478	397	643	166	25.3574	16.7332	12.8841	21.8632	1.34519	0.0812394	1121	33.4813	0.573595	0.0283757
QTL210604	Scotland	3	366	649	572	811	197	28.4781	19.1311	14.0357	25.4755	1.24961	0.0658142	1460	38.2099	0.555479	0.0243271
QTL210604	Scotland	4	516	732	655	941	228	30.6757	22.7156	15.0997	27.0555	1.28552	0.0633543	1673	40.9023	0.562463	0.0229194
QTL210604	Scotland	5	672	978	956	1080	299	32.8634	25.923	17.2916	31.273	1.10429	0.0487446	2058	45.3652	0.524781	0.0197183
QTL210604	Scotland	6	854	1072	1113	1405	320	37.4833	29.2233	17.8885	32.7414	1.31063	0.0531507	2477	49.7695	0.567218	0.0189442
QTL210604	Scotland	7	976	1324	1193	1509	367	38.8458	31.241	19.1572	36.3868	1.13973	0.0429176	2833	53.2259	0.532651	0.0169754
QTL210604	Scotland	8	1142	1358	1354	1641	417	40.5093	33.7935	20.4206	36.8511	1.20839	0.0443295	2999	54.7631	0.547182	0.0168015
QTL210604	Scotland	9	1197	1468	1388	1589	478	39.8623	34.5977	21.8632	38.3145	1.08243	0.0391851	3057	55.2901	0.519791	0.0160753
UK10K_13374	Scotland	1	130	320	270	418	83	20.445	11.4018	9.11043	17.8885	1.30625	0.0970267	738	27.1662	0.566396	0.0346723
UK10K_13374	Scotland	2	272	466	427	642	149	25.3377	16.4924	12.2066	21.587	1.37768	0.0838414	1108	33.2866	0.579422	0.0287393
UK10K_13374	Scotland	3	426	604	530	812	175	28.4956	20.6398	13.2288	24.5764	1.34437	0.0722361	1416	37.6298	0.573446	0.025243
UK10K_13374	Scotland	4	534	763	661	873	245	29.5466	23.1084	15.6525	27.6225	1.14417	0.0567038	1636	40.4475	0.533619	0.0223657
UK10K_13374	Scotland	5	612	891	820	1067	330	32.665	24.7386	18.1659	29.8496	1.19753	0.0543466	1958	44.2493	0.544944	0.020736
UK10K_13374	Scotland	6	765	922	881	1241	403	35.2278	27.6586	20.0749	30.3645	1.34599	0.0585218	2163	46.5081	0.57374	0.0204313
UK10K_13374	Scotland	7	920	1181	1100	1278	365	35.7491	30.3315	19.105	34.3657	1.08213	0.0436787	2459	49.5883	0.519723	0.0179221
UK10K_13374	Scotland	8	1037	1245	1188	1397	365	37.3765	32.2025	19.105	35.2846	1.12209	0.0437331	2642	51.4004	0.528766	0.0174919
UK10K_13374	Scotland	9	1152	1510	1484	1736	616	41.6653	33.9411	24.8193	38.8587	1.14967	0.0404561	3246	56.9737	0.534812	0.0159021
UK10K_TW1537983	Scotland	1	170	459	415	580	143	24.0832	13.0384	11.9583	21.4243	1.26362	0.078941	1039	32.2335	0.558229	0.0289344
UK10K_TW1537983	Scotland	2	333	702	657	888	230	29.7993	18.2483	15.1658	26.4953	1.26496	0.0638851	1590	39.8748	0.558491	0.0233971
UK10K_TW1537983	Scotland	3	493	962	811	1003	286	31.6702	22.2036	16.9115	31.0161	1.04262	0.047051	1965	44.3283	0.510433	0.0198079
UK10K_TW1537983	Scotland	4	741	1083	992	1301	327	36.0694	27.2213	18.0831	32.909	1.20129	0.0494139	2384	48.8262	0.545721	0.0188104
UK10K_TW1537983	Scotland	5	774	1370	1245	1477	364	38.4318	27.8209	19.0788	37.0135	1.0781	0.0404393	2847	53.3573	0.518792	0.0166361
UK10K_TW1537983	Scotland	6	1105	1705	1714	1793	601	42.3438	33.2415	24.5153	41.2916	1.05161	0.0355724	3498	59.1439	0.512579	0.0148878
UK10K_TW1537983	Scotland	7	1352	1782	1784	2057	606	45.3542	36.7696	24.6171	42.2137	1.15432	0.0373564	3839	61.9597	0.535817	0.0146409
UK10K_TW1537983	Scotland	8	1342	1781	1756	2051	550	45.288	36.6333	23.4521	42.2019	1.1516	0.0372992	3832	61.9032	0.53523	0.0146435
UK10K_TW1537983	Scotland	9	1688	2098	2107	2479	772	49.7896	41.0853	27.7849	45.8039	1.1816	0.0350526	4577	67.6535	0.541621	0.0135066
12880A_cumulative	AHX_cumulative	5	707	1311	1157	1519	402	38.9744	26.5895	20.0499	36.2077	1.15866	0.0436785	2830	53.1977	0.536749	0.0170724
12881A_cumulative	AHX_cumulative	5	3787	4790	4547	7477	1996	86.4696	61.5386	44.6766	69.2098	1.56096	0.0288888	12267	110.756	0.609521	0.0089428
12883A_cumulative	AHX_cumulative	5	3911	4653	4476	7428	2016	86.1858	62.538	44.8999	68.2129	1.59639	0.0298461	12081	109.914	0.61485	0.00906565
12884A_cumulative	AHX_cumulative	5	7175	12201	10986	12252	3604	110.689	84.7054	60.0333	110.458	1.00418	0.0128433	24453	156.375	0.501043	0.00554585
12885A_cumulative	AHX_cumulative	5	433	640	608	880	240	29.6648	20.8087	15.4919	25.2982	1.375	0.0714321	1520	38.9872	0.578947	0.0245235
15558A_cumulative	AHX_cumulative	5	3512	4096	4105	6816	1628	82.5591	59.2621	40.3485	64	1.66406	0.0328986	10912	104.461	0.624633	0.00964358
15569A_cumulative	AHX_cumulative	5	2452	2848	2786	4416	1211	66.453	49.5177	34.7994	53.3667	1.55056	0.0372643	7264	85.2291	0.60793	0.0116004
15570A_cumulative	AHX_cumulative	5	6168	9658	9012	12490	3721	111.759	78.5366	61	98.2751	1.29323	0.0175234	22148	148.822	0.563934	0.00631038
15577A_cumulative	AHX_cumulative	5	5646	9551	8345	10155	2738	100.772	75.1399	52.3259	97.7292	1.06324	0.0151553	19706	140.378	0.515325	0.00629498
15579A_cumulative	AHX_cumulative	5	597	1204	1030	1083	312	32.909	24.4336	17.6635	34.6987	0.899502	0.037671	2287	47.8226	0.473546	0.0174675
15594A_cumulative	AHX_cumulative	5	342	572	490	564	241	23.7487	18.4932	15.5242	23.9165	0.986014	0.0585106	1136	33.7046	0.496479	0.0255739
UK10K_62503_cumulative	Wales_cumulative	5	2239	3592	3429	4218	1178	64.9461	47.3181	34.322	59.9333	1.17428	0.0266609	7810	88.3742	0.540077	0.0103199
QTL191693_cumulative	Wales_cumulative	5	2894	5189	4543	5743	1598	75.7826	53.7959	39.975	72.0347	1.10676	0.0211979	10932	104.556	0.525338	0.00856156
QTL210637_cumulative	Wales_cumulative	5	1904	3165	2790	3499	960	59.1523	43.6348	30.9839	56.2583	1.10553	0.0271193	6664	81.6333	0.52506	0.0109618
QTL190319_cumulative	Wales_cumulative	5	2299	3475	3224	4287	1104	65.4752	47.9479	33.2265	58.9491	1.23367	0.0281599	7762	88.1022	0.552306	0.0105097
QTL210691_cumulative	Wales_cumulative	5	1951	3269	3054	3906	988	62.498	44.1701	31.4325	57.1752	1.19486	0.028324	7175	84.7054	0.54439	0.0108249
QTL191020_cumulative	Wales_cumulative	5	2032	2884	2519	3452	906	58.7537	45.0777	30.0998	53.7029	1.19695	0.030196	6336	79.599	0.544823	0.0115255
QTL211097_cumulative	Wales_cumulative	5	2272	3720	3715	4466	1145	66.8281	47.6655	33.8378	60.9918	1.20054	0.026649	8186	90.4765	0.545566	0.0101492
UK10K_29690_cumulative	Wales_cumulative	5	2165	3949	3210	4146	1057	64.3894	46.5296	32.5115	62.8411	1.04989	0.0233449	8095	89.9722	0.512168	0.00978133
QTL211301_cumulative	Wales_cumulative	5	2110	3192	2821	3830	957	61.887	45.9347	30.9354	56.4978	1.19987	0.0287565	7022	83.7974	0.545429	0.0109563
QTL211107_cumulative	Wales_cumulative	5	2154	3783	3341	4055	1090	63.6789	46.4112	33.0151	61.5061	1.0719	0.0242294	7838	88.5325	0.517351	0.0100077
QTL218831_cumulative	East_cumulative	5	1718	2859	2611	3381	805	58.1464	41.4488	28.3725	53.4696	1.18258	0.0300465	6240	78.9937	0.541827	0.0115706
UK10K_133144_cumulative	East_cumulative	5	2174	3601	3322	4324	1219	65.7571	46.6262	34.9142	60.0083	1.20078	0.0270899	7925	89.0225	0.545615	0.0103156
QTL210317_cumulative	East_cumulative	5	2505	4018	3930	5159	1366	71.8262	50.05	36.9594	63.3877	1.28397	0.0270158	9177	95.7967	0.562166	0.00978241
UK10K_TW1538037_cumulative	East_cumulative	5	1674	2861	2406	3336	843	57.7581	40.9145	29.0345	53.4883	1.16603	0.0297117	6197	78.721	0.538325	0.0115599
UK10K_776_cumulative	East_cumulative	5	2054	3284	2819	3913	964	62.554	45.3211	31.0483	57.3062	1.19153	0.0281985	7197	84.8351	0.543699	0.010799
QTL210432_cumulative	East_cumulative	5	2181	3424	3221	4462	1078	66.7982	46.7012	32.8329	58.515	1.30315	0.0296069	7886	88.8032	0.565813	0.0105993
UK10K_719_cumulative	East_cumulative	5	2284	3889	3707	4415	1005	66.4455	47.7912	31.7017	62.3618	1.13525	0.0249662	8304	91.1263	0.531671	0.00990286
QTL218510_cumulative	East_cumulative	5	1935	3095	2765	3717	907	60.9672	43.9886	30.1164	55.6327	1.20097	0.0292242	6812	82.5348	0.545655	0.011127
UK10K_5377_cumulative	East_cumulative	5	2751	3841	3429	4130	1104	64.2651	52.45	33.2265	61.9758	1.07524	0.0241027	7971	89.2805	0.518128	0.00993382
QTL190961_cumulative	East_cumulative	5	2100	3155	2882	3691	992	60.7536	45.8258	31.496	56.1694	1.16989	0.0283656	6846	82.7406	0.539147	0.0110097
QTL211577_cumulative	Scotland_cumulative	5	1821	3221	2815	3512	967	59.2621	42.6732	31.0966	56.7539	1.09034	0.0266008	6733	82.0549	0.52161	0.0108573
QTL219018_cumulative	Scotland_cumulative	5	2263	3506	3050	4122	1069	64.2028	47.571	32.6956	59.2115	1.1757	0.0270111	7628	87.3384	0.540378	0.0104462
QTL210560_cumulative	Scotland_cumulative	5	1991	3172	2757	3690	913	60.7454	44.6206	30.2159	56.3205	1.1633	0.0281669	6862	82.8372	0.537744	0.0109775
QTL210417_cumulative	Scotland_cumulative	5	2132	4849	3630	4114	928	64.1405	46.1736	30.4631	69.6348	0.848422	0.0179838	8963	94.6731	0.458998	0.00864383
UK10K_TW1538067_cumulative	Scotland_cumulative	5	1465	2560	2089	2770	648	52.6308	38.2753	25.4558	50.5964	1.08203	0.0296649	5330	73.0068	0.5197	0.0121728
UK10K_211298_cumulative	Scotland_cumulative	5	1743	3197	2984	3542	891	59.5147	41.7493	29.8496	56.542	1.10791	0.0270276	6739	82.0914	0.525597	0.0109081
UK10K_422295_cumulative	Scotland_cumulative	5	1724	3052	2716	3491	824	59.0847	41.5211	28.7054	55.2449	1.14384	0.0283457	6543	80.8888	0.533547	0.0111827
QTL210604_cumulative	Scotland_cumulative	5	1979	3127	2852	3938	997	62.7535	44.486	31.5753	55.9196	1.25935	0.0301649	7065	84.0536	0.557396	0.0110847
UK10K_13374_cumulative	Scotland_cumulative	5	1974	3044	2708	3812	982	61.7414	44.4297	31.3369	55.1725	1.2523	0.03044	6856	82.801	0.556009	0.0112334
UK10K_TW1537983_cumulative	Scotland_cumulative	5	2511	4576	4120	5249	1350	72.45	50.1099	36.7423	67.6461	1.14707	0.0231993	9825	99.1211	0.534249	0.00913385
FIN	EURsampled	1	2862	471	537	542	167	23.2809	53.4977	12.9228	21.7025	1.15074	0.0724891	1013	31.8277	0.535044	0.0284741
FIN	EURsampled	2	4839	1098	1003	1098	326	33.1361	69.5629	18.0555	33.1361	1	0.042679	2196	46.8615	0.5	0.0184805
FIN	EURsampled	3	7321	1500	1417	1763	420	41.9881	85.5628	20.4939	38.7298	1.17533	0.0412855	3263	57.1227	0.5403	0.0159703
FIN	EURsampled	4	9197	2168	2163	2210	586	47.0106	95.901	24.2074	46.5618	1.01937	0.0308138	4378	66.1665	0.504797	0.0131722
FIN	EURsampled	5	10222	2736	2742	2744	720	52.3832	101.104	26.8328	52.3068	1.00292	0.0270962	5480	74.027	0.50073	0.0117102
FIN	EURsampled	6	11616	3311	3346	3324	842	57.6541	107.778	29.0172	57.5413	1.00393	0.0246497	6635	81.4555	0.50098	0.0106458
FIN	EURsampled	7	12480	3921	3882	3960	953	62.9285	111.714	30.8707	62.6179	1.00995	0.0227532	7881	88.775	0.502474	0.00978746
FIN	EURsampled	8	12794	4663	4549	4580	1035	67.6757	113.111	32.1714	68.2862	0.9822	0.0204334	9243	96.1405	0.49551	0.00895395
FIN	EURsampled	9	13245	5458	5278	5123	1211	71.5751	115.087	34.7994	73.8783	0.938622	0.0182589	10581	102.864	0.48417	0.00824095
IBS	EURsampled	1	452	4226	1974	928	185	30.4631	21.2603	13.6015	65.0077	0.219593	0.00796071	5154	71.7914	0.180054	0.00642067
IBS	EURsampled	2	854	4914	2963	1580	303	39.7492	29.2233	17.4069	70.0999	0.32153	0.00929891	6494	80.5854	0.243302	0.00682503
IBS	EURsampled	3	1446	5398	3585	2209	428	47	38.0263	20.6882	73.4711	0.409226	0.0103361	7607	87.2181	0.29039	0.00701851
IBS	EURsampled	4	1948	5654	4179	2720	570	52.1536	44.1362	23.8747	75.1931	0.481075	0.0112258	8374	91.5096	0.324815	0.00716851
IBS	EURsampled	5	2557	6101	4942	3345	663	57.836	50.5668	25.7488	78.1089	0.548271	0.0117956	9446	97.1905	0.354118	0.00712489
IBS	EURsampled	6	3103	6404	5287	3873	733	62.2334	55.7046	27.074	80.025	0.604778	0.0123106	10277	101.376	0.376861	0.00710563
IBS	EURsampled	7	3785	7282	6162	4349	884	65.9469	61.5224	29.7321	85.3346	0.597226	0.0114453	11631	107.847	0.373915	0.00664596
IBS	EURsampled	8	4355	7690	6644	4890	939	69.9285	65.9924	30.6431	87.6926	0.635891	0.0116307	12580	112.161	0.388712	0.00655058
IBS	EURsampled	9	4710	8250	7450	5305	1170	72.8354	68.6294	34.2053	90.8295	0.64303	0.0113165	13555	116.426	0.391368	0.00633818
TSI	EURsampled	1	498	1906	3534	923	192	30.3809	22.3159	13.8564	43.6578	0.48426	0.0194193	2829	53.1883	0.326264	0.0123675
TSI	EURsampled	2	920	2914	4052	1577	299	39.7115	30.3315	17.2916	53.9815	0.541181	0.0169182	4491	67.0149	0.351147	0.0102784
TSI	EURsampled	3	1449	3567	4468	2129	440	46.1411	38.0657	20.9762	59.7244	0.59686	0.0163463	5696	75.4718	0.373771	0.00949456
TSI	EURsampled	4	1815	4262	4888	2632	557	51.303	42.6028	23.6008	65.284	0.61755	0.0153094	6894	83.0301	0.381781	0.00874765
TSI	EURsampled	5	2642	4760	5733	3206	681	56.6216	51.4004	26.096	68.9928	0.673529	0.0153883	7966	89.2525	0.40246	0.00841757
TSI	EURsampled	6	3098	5539	6395	3786	707	61.5305	55.6597	26.5895	74.4245	0.683517	0.0144134	9325	96.566	0.406005	0.00782411
TSI	EURsampled	7	3578	6164	6792	4113	879	64.1327	59.8164	29.6479	78.5111	0.667262	0.0134344	10277	101.376	0.400214	0.00738432
TSI	EURsampled	8	4367	7024	7839	4801	1001	69.2892	66.0833	31.6386	83.8093	0.683514	0.0127994	11825	108.743	0.406004	0.00694797
TSI	EURsampled	9	5048	7970	8731	5662	1149	75.2463	71.0493	33.8969	89.2749	0.710414	0.0123474	13632	116.756	0.415346	0.00656684
NED	EURsampled	1	506	1072	858	2357	376	48.5489	22.4944	19.3907	32.7414	2.19869	0.0809975	3429	58.5577	0.687372	0.0183915
NED	EURsampled	2	1044	1733	1614	3039	469	55.1271	32.311	21.6564	41.6293	1.75361	0.0527859	4772	69.0797	0.63684	0.0147798
NED	EURsampled	3	1613	2415	2365	3845	623	62.0081	40.1622	24.96	49.1426	1.59213	0.041339	6260	79.1202	0.614217	0.012585
NED	EURsampled	4	2335	3113	3060	4362	803	66.0454	48.3218	28.3373	55.7943	1.40122	0.0328761	7475	86.4581	0.583545	0.0111185
NED	EURsampled	5	2728	3524	3407	5099	885	71.4073	52.2303	29.7489	59.3633	1.44694	0.031697	8623	92.8601	0.591326	0.0104463
NED	EURsampled	6	3380	4102	3930	5802	1006	76.1709	58.1378	31.7175	64.0469	1.41443	0.0288536	9904	99.5188	0.585824	0.00968514
NED	EURsampled	7	4049	4837	4613	6487	1183	80.5419	63.6318	34.3948	69.5485	1.34112	0.0254776	11324	106.414	0.572854	0.00892003
NED	EURsampled	8	4477	5354	5255	6653	1229	81.5659	66.9104	35.0571	73.171	1.24262	0.0228144	12007	109.576	0.554093	0.00846862
NED	EURsampled	9	5004	5954	5956	7655	1382	87.4929	70.739	37.1753	77.1622	1.28569	0.0222163	13609	116.658	0.562495	0.00803629
DMK	EURsampled	1	919	1071	932	1656	848	40.694	30.315	29.1204	32.7261	1.54622	0.0606301	2727	52.2207	0.607261	0.0189186
DMK	EURsampled	2	1641	1717	1631	2401	1260	49	40.5093	35.4965	41.4367	1.39837	0.0441961	4118	64.1716	0.58305	0.0149712
DMK	EURsampled	3	2249	2340	2130	3270	1643	57.1839	47.4236	40.5339	48.3735	1.39744	0.0378383	5610	74.8999	0.582888	0.0128244
DMK	EURsampled	4	2905	3142	2835	3696	2031	60.7947	53.8981	45.0666	56.0535	1.17632	0.0285444	6838	82.6922	0.540509	0.0110349
DMK	EURsampled	5	3680	3604	3517	4585	2459	67.7126	60.663	49.5883	60.0333	1.2722	0.028321	8189	90.4931	0.559897	0.0103273
DMK	EURsampled	6	4203	4128	3802	5148	2698	71.7496	64.8305	51.9423	64.2495	1.24709	0.0260549	9276	96.312	0.554981	0.00964542
DMK	EURsampled	7	4652	4791	4632	5737	3220	75.743	68.2056	56.745	69.217	1.19745	0.0234356	10528	102.606	0.544928	0.00894233
DMK	EURsampled	8	5445	5366	5096	6187	3707	78.6575	73.7902	60.8851	73.253	1.153	0.0215086	11553	107.485	0.535532	0.00843674
DMK	EURsampled	9	5771	6110	6216	6823	4224	82.6015	75.9671	64.9923	78.1665	1.11669	0.0196687	12933	113.723	0.527565	0.00789384
Wales	Combined	1	1518	3890	3147	4419	1104	66.4756	38.9615	33.2265	62.3699	1.13599	0.0249754	8309	91.1537	0.531833	0.00990191
Wales	Combined	2	2845	5680	4896	6634	1671	81.4494	53.3385	40.8779	75.3658	1.16796	0.0211137	12314	110.968	0.538736	0.00820485
Wales	Combined	3	4308	7413	6762	8580	2268	92.6283	65.6354	47.6235	86.0988	1.15743	0.0183534	15993	126.463	0.536485	0.00717923
Wales	Combined	4	6092	8895	8079	10306	2772	101.518	78.0513	52.6498	94.3133	1.15863	0.0167683	19201	138.568	0.536743	0.00655423
Wales	Combined	5	7257	10340	9762	11663	3168	107.995	85.188	56.285	101.686	1.12795	0.0152358	22003	148.334	0.530064	0.00607125
Wales	Combined	6	9180	12211	11624	13640	3673	116.79	95.8123	60.6053	110.503	1.11703	0.0139161	25851	160.782	0.527639	0.00558393
Wales	Combined	7	10737	13634	13508	15252	4038	123.499	103.619	63.5453	116.765	1.11867	0.0131848	28886	169.959	0.528007	0.00528492
Wales	Combined	8	12102	15086	14527	17153	4908	130.969	110.009	70.0571	122.825	1.13701	0.0126911	32239	179.552	0.532057	0.00502836
Wales	Combined	9	13076	16469	15885	18382	5767	135.58	114.35	75.9408	128.332	1.11616	0.0119758	34851	186.684	0.527445	0.00480799
East	Combined	1	1545	3728	2965	4407	1155	66.3852	39.3065	33.9853	61.0574	1.18214	0.0263049	8135	90.1942	0.541733	0.0101325
East	Combined	2	2903	5184	4836	6733	1658	82.0549	53.8795	40.7185	72	1.2988	0.0239988	11917	109.165	0.564991	0.00861377
East	Combined	3	4261	6902	6204	8281	2126	91	65.2763	46.1086	83.0783	1.1998	0.019555	15183	123.219	0.545413	0.00745085
East	Combined	4	5704	8348	7686	9747	2423	98.7269	75.5248	49.224	91.3674	1.16759	0.0174117	18095	134.518	0.538657	0.0067678
East	Combined	5	6963	9865	9401	11360	2921	106.583	83.4446	54.0463	99.3227	1.15155	0.0158477	21225	145.688	0.535218	0.00622195
East	Combined	6	8387	10806	10402	12499	3500	111.799	91.5806	59.1608	103.952	1.15667	0.0151937	23305	152.66	0.536323	0.00594607
East	Combined	7	9661	12690	12210	14077	3876	118.647	98.2904	62.2575	112.65	1.1093	0.0135788	26767	163.606	0.525909	0.00547545
East	Combined	8	11297	13677	13425	15772	4517	125.587	106.287	67.2086	116.949	1.15318	0.0134739	29449	171.607	0.53557	0.00528455
East	Combined	9	12495	15070	14989	17039	5441	130.534	111.781	73.7631	122.76	1.13066	0.0126434	32109	179.19	0.530661	0.00502962
Scot	Combined	1	1397	3804	2947	4158	968	64.4826	37.3765	31.1127	61.6766	1.09306	0.0245241	7962	89.23	0.522231	0.00999218
Scot	Combined	2	2654	5496	4517	6117	1496	78.2113	51.517	38.6782	74.135	1.11299	0.0206858	11613	107.764	0.526737	0.0083216
Scot	Combined	3	3849	7011	6014	7903	1947	88.8988	62.0403	44.1248	83.7317	1.12723	0.0184937	14914	122.123	0.529905	0.00737283
Scot	Combined	4	5340	8134	7293	9229	2268	96.0677	73.0753	47.6235	90.1887	1.13462	0.0172557	17363	131.769	0.531533	0.00684724
Scot	Combined	5	6363	9859	8950	10833	2890	104.082	79.7684	53.7587	99.2925	1.09879	0.0152942	20692	143.847	0.523536	0.00620866
Scot	Combined	6	8010	11175	10786	12601	3562	112.254	89.4986	59.6825	105.712	1.12761	0.0146521	23776	154.195	0.529988	0.00583993
Scot	Combined	7	9622	13027	11851	14242	4136	119.34	98.0918	64.3117	114.136	1.09327	0.0132542	27269	165.133	0.522278	0.00539962
Scot	Combined	8	10822	13863	13025	15180	4006	123.207	104.029	63.293	117.741	1.095	0.0128638	29043	170.42	0.522673	0.00523477
Scot	Combined	9	12083	15800	15040	17336	5531	131.666	109.923	74.3707	125.698	1.09722	0.0120681	33136	182.033	0.523177	0.00490399
